# Supplementary material for: Circular RNA Cdr1as sensitizes bladder cancer to cisplatin by upregulating APAF1 expression through miR‐1270 inhibition
Source: Mol Oncol. 2019 Jun 9;13(7):1559–76. doi: 10.1002/1878-0261.12523 (PMC6599840; doi:10.1002/1878-0261.12523)
Supplement: Supplementary file 9 — Table S2. List of all potential targets of miR‐1270 predicted by 4 databases. [file MOL2-13-1559-s009.xlsx]

## Sheet: Table S1
All targets for miR-1270
TargetScan Database	mIRDB Database	miRWalk Database	Starbase Database
TFRC	TESC	WAC	CCNL2
CALN1	C15orf40	IQCD	GNB1
CABP2	N4BP2L1	SAPCD1	WRAP73
PRSS37	CNTN3	RAB3A	CEP104
FMO4	UBASH3B	SLC4A8	C1orf174
FP15737	OLA1	SP1	RPL22
AP000889.3	ZIC5	RAB3IP	NOL9
MMD2	LAMB4	LIN7A	RERE
CASP14	ANKRD44	ALDH1L2	MTHFR
AFP	COPS4	WASHC4	HSPB7
XKR9	SLC25A37	RNF14	FBXO42
LYZ	EPPIN	SPRY4	ATP13A2
KSR2	SENP5	SLC26A2	RCC2
COPS4	DGKE	LSM11	UBR4
C10orf115	AFP	CREBRF	CAPZB
SNRPD2	HEXA	TMED9	CAMK2N1
ZNF814	KLHDC3	GRM6	MUL1
C10orf32	GLI2	RITA1	SH2D5
C6orf15	NDUFAF5	DIABLO	HP1BP3
CCL22	STOML3	GALNT9	ECE1
SRD5A3	POLI	MRPL57	USP48
RABIF	B9D1	C8orf44-SGK3	LUZP1
TMEM183A	CAMK4	SGK3	E2F2
CXorf61	SET	RAD54B	ID3
CDRT4	GTDC1	YWHAZ	HMGCL
PCYOX1L	TXNRD2	TATDN1	RUNX3
ILF2	HNRNPU	QTRT2	RSRP1
DUSP16	UNC5D	CD80	PAFAH2
ACTBL2	CD276	KPNA1	SLC9A1
CD276	GSPT1	CNBP	RPA2
AL136531.1	IRF2BP2	ACPP	EYA3
KRT40	ASPH	CEP70	PEF1
GIF	PRR23C	WNT5A	YARS
ANGPTL7	POLR3C	PXK	AK2
C18orf42	SH3BGRL2	KCTD6	PHC2
SET	PRSS37	CXCL16	KIAA0319L
LYSMD1	CD209	TVP23C-CDRT4	PSMB2
CXCR6	C1orf174	FLCN	C1orf216
KIAA1210	SLC24A2	TOM1L2	TRAPPC3
HLA-DQA1	BACE1	EPN2	SNIP1
VPS13B	TCF20	PIPOX	MTF1
EDIL3	CCNT2	SCARF2	INPP5B
HLA-DOB	CHSY1	TFIP11	SF3A3
TBC1D26	ENTPD3	AP1B1	PABPC4
C1orf101	DNAAF3	RBFOX2	BMP8B
CCDC74B	DCPS	APOBEC3A	RIMS3
MILR1	XKR9	GPR153	SLC2A1
HMGCS2	CIR1	NCMAP	ELOVL1
TVP23C-CDRT4	KRTAP4-11	CLIC4	HECTD3
RFC5	SLITRK2	CD164L2	MUTYH
PATE2	ATP10D	APLNR	CCDC163
CTSE	ATXN7L1	STX3	IPP
ZFP69B	WBP2NL	CNIH2	MKNK1
ADSSL1	LYSMD1	MRPL11	EFCAB14
NOVA2	HAS1	RBM4B	STIL
ATP6V1G2	SMCO4	CCND1	FAF1
TESC	UNC45B	RAB6A	TTC39A
TMEM141	HLA-DQA1	FRMPD4	RAB3B
CD28	TMEM242	ZNF81	KTI12
PARP15	RFC5	ZNF182	ECHDC2
CNDP1	CD3EAP	ARHGAP23	YIPF1
SMCO4	SPTBN1	GHDC	SSBP3
GPC5	EPB41L4B	MPP2	PARS2
GLOD5	SGMS1	WNT9B	DHCR24
C1orf174	SDC4	UBE2Z	USP24
ERP27	MAN1A1	MBTD1	PLPP3
SMIM19	BORCS7	RNF43	MYSM1
ACYP1	APAF1	METTL2A	JAK1
ENTPD3	EDIL3	DCAF7	GNG12
SENP5	CEP164	OBSL1	WLS
VSTM5	PDE1C	ITM2C	CRYZ
C4orf3	CBLIF	ATG16L1	USP33
AC093802.1	IQCJ	HJURP	C1orf52
AC012215.1	ZCCHC14	GRM7	DDAH1
XKR4	CATSPERE	SGO1	GBP3
LIN9	ZDHHC15	ZBTB7B	GBP1
CCNH	POU2F3	CD84	TGFBR3
FAM8A1	TUBB	DTWD1	EVI5
C5orf27	BCL11B	CSNK1G1	TMED5
CSF3R	MKX	PDCD7	DNTTIP2
RP11-342M21.2	PIK3CA	SH2D7	DBT
LAMB4	RBM46	ZNF225	HENMT1
SPECC1	ZNF621	ZNF112	SORT1
RASAL2	TNFSF13B	QPCTL	PSMA5
POU2F3	PIKFYVE	ADD2	AMIGO1
AL356356.1	LIN9	PTCD3	LRIF1
KCNJ6	PIK3CB	CNNM3	FAM212B
STEAP2	BET1L	ACTR3	DENND2C
KRT80	ANKRD33B	DDX18	NRAS
OR7D2	PIP4K2B	TEX51	CSDE1
LITAF	UTP23	FECH	SIKE1
SCP2	UBE2G1	RAX	GDAP2
IRF8	UNC5CL	SERPINB12	ZNF697
ZNF24	TET3	SLC39A3	HMGCS2
RP11-9B6.1	TPD52L1	TNFSF14	NOTCH2
WBP2NL	TRNAU1AP	ZNF491	PDE4DIP
PRR23C	SOS1	ZSCAN5B	NUDT17
UCK2	LYRM4	ANGPT4	OTUD7B
GTDC1	ATP12A	SLC23A2	APH1A
CBFB	HEG1	EIF6	GOLPH3L
GMFB	CNDP1	PTPRT	CTSK
STOML3	KCNA4	EIF5AL1	ARNT
RNF39	MED17	PCGF5	MINDY1
HMGCS1	FMO4	POLL	CDC42SE1
BLOC1S6	INHBB	MCMBP	LYSMD1
MPV17L	TMEM183B	GPR26	POGZ
MSR1	ZFP30	GATD1	MRPL9
FAM222B	PALM2	DIMT1	TDRKH
DNAAF3	TMEM167A	WDR41	THEM4
SHISA3	CLCN3	MCTP1	S100A11
WDR36	AAK1	YTHDC2	S100A16
DCPS	FBXO28	P4HA2	S100A14
C15orf40	DENND2C	CACNA1C	ILF2
CNOT7	ADSSL1	RHNO1	GATAD2B
SLC25A38	RASAL2	BCL2L14	DENND4B
UBAP2	AMZ1	BCAT1	SLC39A1
SLC39A8	PCYOX1L	RHEBL1	TPM3
OVCH1-AS1	UEVLD	FMNL3	ADAR
TMEM106A	PWWP3B	MR1	PMVK
SERPING1	PAX5	SLC45A3	ASH1L
ZKSCAN8	DBX2	DIEXF	ARHGEF2
GCM2	PIAS2	SDE2	MEX3A
BET1L	STON2	GGPS1	SMG5
PBOV1	CWC27	SNAPC1	GLMP
GNG12	OPN5	BCAR3	NES
CCDC74A	TMEM43	ATP5PB	HDGF
ZCCHC16	TRIP6	ST7L	ARHGEF11
XAGE3	MPP7	TSPAN2	F11R
SPATA12	CACNA1E	GJA5	USF1
SHISA7	ANTXR2	NBPF9	ARHGAP30
SHISA9	MEF2C	TARS2	NR1I3
XAGE2B	GLI3	MCL1	ALDH9A1
XAGE2	CASP14	ADCYAP1	TADA1
ZNF225	SLC2A13	ANKRD62	XCL2
PABPC4	WDFY3	FAM210A	F5
MCHR1	GLRA3	RIOK3	KIAA0040
FAM180A	CEACAM1	DSG3	COP1
DYNAP	RAB30	ZNF396	ABL2
CTC-349C3.1	BMP2	SMAD7	TOR1AIP2
HAS1	FAM102B	GINM1	NMNAT2
C4orf40	HP1BP3	CYCS	FAM129A
FAM53C	CNGB3	SH3YL1	TRMT1L
ZNF562	KDM7A	OPTN	TPR
TSPAN12	GALNT2	SEPHS1	DENND1B
ADGB	TMEM183A	CDNF	ZNF281
TRIM44	KDM2A	TMEM72	CSRP1
PPARD	KITLG	ANXA8	RABIF
CYP4F11	KSR2	LRRC18	ELK4
TNFSF13B	CNNM1	TFAM	RAB29
CRYBG3	DCX	ZNF365	SLC41A1
PNMA2	DENND1B	MICU1	IL10
STK33	TRPM3	PPP3CB	YOD1
GLI2	KIF1B	EYA2	LAMB3
ZNF286B	BAAT	B4GALT5	IRF6
ZSCAN9	TBC1D30	CTCFL	LPGAT1
C2orf27A	ZNF618	ZBTB21	BATF3
MYL9	CXCR6	GUF1	WDR26
PTPN18	A1CF	CISD2	ENAH
ACTN1	PLCD4	RPL34	ACBD3
C2orf27B	UBAP2	CAMK2D	LIN9
FBXO28	REPS2	THY1	PARP1
CYP4V2	ACAD10	RPUSD4	TRIM11
WNT8B	IKZF2	RIPOR2	ABCB10
RBPMS	COL22A1	ATAT1	C1orf198
HCG27	NR3C1	AGPAT1	C1orf131
SPINK8	ZNF286B	TBC1D22B	IRF2BP2
CLEC12B	TJP1	TREM1	LYST
GPR75	OTULINL	NCBP1	NID1
PALM2	ZNF286A	FRRS1L	CHML
ZNF33A	STK4	NR6A1	CEP170
GPR15	MMP16	TMEM141	HNRNPU
RP11-404P21.8	CCDC74A	ADGRB2	SH3BP5L
FAHD1	STAU1	SCP2	KLHL17
CCDC144NL	CCDC74B	BRD4	VWA1
CYP4A22	AMD1	ZNF257	ARHGEF16
DIXDC1	PTPN18	ORC4	RNF207
MYO18A	PROM2	MAP3K20	ESPN
DOPEY2	LEP	PDE11A	PHF13
ZNF665	CDRT4	CLK1	H6PD
UNC5CL	NUDT16	ADAM23	SPSB1
FCGR1A	LITAF	FZD5	KIF1B
RGS7	ANGPTL7	POLR2L	CENPS
AZGP1	F8	HTATIP2	TARDBP
MUM1L1	THOC5	MUC15	UBIAD1
C20orf202	CYSLTR2	SLC1A2	CLCN6
TCEA2	CALN1	ZNF764	PLOD1
C1D	SMIM19	TP53TG3D	MFN2
RAB8A	ADI1	TP53TG3	AADACL3
CDRT1	ZBTB20	TP53TG3C	PRDM2
CDKAL1	GXYLT1	TP53TG3B	DNAJC16
DAZL	FAM122C	POLR2C	DDI2
CCDC163P	RBPMS	MARVELD3	RSC1A1
GPR183	NOVA2	BEND6	FBLIM1
AURKB	SUZ12	UBE2J1	SZRD1
RBM41	RGS7	KIAA1147	NBL1
CD209	FAM114A2	REPIN1	OTUD3
CDC42SE1	FGL2	VIPR2	ALPL
TMEM43	TBC1D26	PPP1R3B	CDC42
SLC16A14	TVP23C-CDRT4	RNF168	ZBTB40
RHOQ	SORL1	PIGX	EPHB2
MOB4	CPEB2	TRMT44	PITHD1
FAM189A1	TAF2	DCAF16	LYPLA2
KLRF1	ATF7	LCORL	PNRC2
KLLN	CTSE	RBPJ	GRHL3
AFMID	OLFM3	KLHL5	NIPAL3
DEFA5	MED29	PCSK6	SRRM1
FRS2	ZNF665	MPV17L	CLIC4
TRIP6	GRHL2	KCTD7	SELENON
SNX20	ZNF704	BCL7B	PDIK1L
AL136115.1	LHX2	STEAP4	CEP85
PLK3	ACTBL2	ZKSCAN1	LIN28A
HS3ST4	PLXNA4	CASTOR3	DHDDS
DLX3	USP38	ATXN7L1	HMGN2
CNGB3	ADCY2	TFEC	TRNP1
CENPM	GPX6	CHM	FAM76A
ZNF561	OR7D2	BEX4	STX12
STX12	YTHDC1	TCEAL8	ATP5IF1
EIF3I	NEGR1	PIH1D3	SESN2
SLN	DIXDC1	UPF3B	PHACTR4
PGLYRP1	SLC1A2	PHF6	TRNAU1AP
SLC17A3	FAM189A1	HCFC1	GMEB1
NDUFB3	ELMOD2	WDR17	EPB41
ATP12A	PSMB2	PLEKHG4B	TINAGL1
RAB7L1	SH3PXD2A	C5orf22	KPNA6
VBP1	CDKL5	ARL15	TXLNA
ADAM10	MGA	ERH	EIF3I
NOP2	YWHAQ	GPATCH2L	RBBP4
GRHL2	IREB2	FOXN3	KIAA1522
DAZAP2	GCM2	MTMR10	S100PBP
CCDC114	CELSR2	GREM1	ZSCAN20
ARMC3	TMEM136	CCNDBP1	ZMYM1
LPL	NEURL1B	AK3	AGO1
IQCJ	CBLB	EVI5	MAP7D1
C10orf25	MEMO1	NETO2	SH3D21
AK2	STEAP2	CARHSP1	CDCA8
PATL1	MMD2	KLHL9	NDUFS5
CAMK4	PRR29	MBD2	RLF
DGKE	SLC17A8	KLHL3	NFYC
ITM2C	ULK4	ATF1	C1orf50
MEIS3	KRT37	FIGNL1	ZNF691
RPL37	GPC5	VSIR	ST3GAL3
DENND2C	CADM4	BEAN1	AL451062.3
VSTM1	HMGA2-AS1	IL9R	DPH2
SDHC	FAM120C	FHDC1	PLK3
BACE1	SEMA6A	RAB15	MAST2
CXCL9	CAPRIN1	KRT6B	FOXD2
LRRC39	ZNF101	GIT2	OSBPL9
ZNF286A	DLX3	VPS29	BTF3L4
RAB30	ZNF561	CIT	SCP2
PSMD1	LRRC74B	VCPIP1	PCSK9
DCAF10	CNOT7	STAU2	PRKAA2
S100A11	TCAIM	TPD52	NFIA
ITIH6	FCGR1B	C3orf52	USP1
TSPAN16	OAS2	GCSAM	MIER1
COPZ1	SFMBT2	XRN1	IFI44L
PDE3A	PABPC4	PLCH1	HS2ST1
GPATCH2L	TPGS2	ABHD14B	DR1
KIAA0040	AQP11	RABEP1	FNBP1L
ZNF101	ABCC4	CCL1	SLC35A3
GOLGA7	FLRT3	PITPNB	SLC30A7
ARL6	LGI1	TAB1	PRMT6
FABP5	SNX20	TBC1D22A	FAM102B
IGLL5	CD96	FAM168A	PRPF38B
CNDP2	FCGR1A	VCX3A	CELSR2
KRT4	RHOQ	SLC35A2	SYPL2
GPR26	NUP98	NLRP2B	GNAI3
HSPE1-MOB4	MIER1	EDA2R	AMPD2
SLC6A15	CBFB	LASP1	CSF1
NAMPT	SYN1	SLC25A39	ATP5PB
PKLR	EIF4B	MTMR4	CTTNBP2NL
MED17	DDI1	TANC2	CAPZA1
IFI27	CDH11	SLC4A3	MAGI3
RHOG	SLC39A8	AGFG1	DCLRE1B
ZNF555	KCNB1	AGAP1	HIPK1
ASB10	HLA-DQA2	IQSEC1	VANGL1
DDI1	HLA-DOB	PEX19	ATP1A1
C9orf62	FABP2	GTF2A2	PTGFRN
RP11-297N6.4	LSM8	IGDCC4	MAN1A2
PDE11A	MAP3K19	ARID3B	FAM46C
C16orf45	RBMXL1	SLCO3A1	NOTCH2NL
UBE2G1	PAK6	DCTN1	ANKRD34A
ITPRIPL1	NFATC2	C2orf68	PIAS3
GRIN2B	MCC	LMAN2L	RNF115
UNC45B	CLN5	ACTR1B	PDZK1
KCNA4	MTFR1	CNN2	VPS45
ERBB4	OLFM4	NAT14	MRPS21
FGF1	PIGK	SCRT2	ECM1
LPP	VPS53	TMEM239	SETDB1
ZNF530	NUFIP1	CBFA2T2	PRUNE1
ARNT	ZC3H12D	CC2D2B	PIP5K1A
TMEM221	SDF2	PTDSS2	ZNF687
MRPS18B	CCR7	COX7C	CGN
EMB	HOXC5	MCC	SNX27
PLA2G1B	MXD1	KIF3A	HCN3
THOC5	THSD7A	GPC6	MSTO1
MEMO1	SHISA9	TMEM260	SLC25A44
KRTAP4-11	ILF2	WDR47	PMF1
DDX10	ANXA3	CYTH1	NCSTN
DDTL	CHRNB2	RPRD1A	VANGL2
IMPG1	USP6NL	NDUFA4	SDHC
ALG2	GOLGA3	ABCB5	NOS1AP
PSEN1	ST8SIA6	JAZF1	C1orf226
AC002472.13	DDX10	GRB10	UHMK1
MTRNR2L7	ISOC1	ADAM17	RGS4
SEPT11	SEC22C	CDC42EP3	UCK2
HLA-DQA2	DLEU7	HAAO	POGK
KRTAP10-3	TXNDC17	ANXA8L1	MPZL1
C11orf72	CLTC	PBLD	XCL1
GALNT6	NEUROD1	PLAU	PRRX1
CER1	PDZD2	NFATC2	FMO4
OLFM4	XIRP1	MTRNR2L3	GPR52
SCGN	NFIA	TMEM165	RABGAP1L
CSRNP3	SLC35F1	LIN54	CACYBP
FAM102B	SPOPL	WDFY3	RASAL2
INHBC	NOL10	NDUFC2-KCTD14	QSOX1
SERPINE1	FBXW7	PRCP	CACNA1E
IFI44L	DCTN3	ALG9	LAMC1
MUC4	AHI1	DDX6	LAMC2
SHISA6	SHISA3	CHEK1	SMG7
SDPR	FRS2	FKBP5	RGL1
PSMA5	ZNF385D	PIM1	C1orf21
RNF168	UBL3	PAEP	RNF2
RP11-111M22.2	HPSE2	NKAIN1	TROVE2
ARAF	AHR	DPH2	CDC73
CCDC117	PITPNB	ZNF253	INAVA
AC079354.2	DDX60L	SCGB2B2	NAV1
HSPB7	ZNF546	ACVR1	RNPEP
GJB7	CGGBP1	HNRNPA3	PPP1R12B
EMCN	CTNND1	CYB5R2	TMEM183A
BEX4	HMG20A	FAM192A	BTG2
TCF20	C6orf15	PHLPP2	PRELP
ULBP3	ABCA3	MAP1LC3B	ATP2B4
PSMC5	CSRNP3	YWHAE	ZC3H11A
ECHDC3	DDX6	BMP5	ZBED6
KRTAP10-7	GIT2	EEF1A1	SOX13
SF3B5	TMEM236	FGF12	TMCC2
AL441883.1	MILR1	XXYLT1	SRGAP2
RSU1	RNF6	PDE6B	RASSF5
F13A1	PPP3R1	STX18	MAPKAPK2
RBMXL3	ANAPC7	ARL6IP1	HHAT
KRTAP22-2	ABLIM1	FGL2	PPP2R5A
LPXN	HMGCLL1	PPP1R9A	RPS6KC1
SH2D1B	LAMTOR3	IMPDH1	PROX1
GABBR1	CADPS2	SETD7	RRP15
NLRX1	NAMPT	TBC1D9	MIA3
NEUROD4	TOR1AIP2	IL7R	FBXO28
MRPL34	ARAF	GDNF	DEGS1
SYN1	ETV7	MIER3	COQ8A
PRR11	SYT11	PDE4D	IBA57
KLHL42	PLCL2	CLMN	RNF187
TFEC	TMLHE	GPR176	RHOU
TTYH2	CNOT6	PTPRD	GALNT2
CD53	DENND6A	ZFAND5	TSNAX
C2CD2	DPYSL3	P2RY13	MAP3K21
CNTD2	ZNF397	IP6K1	GGPS1
ZNF296	SPN	DHFR2	TBCE
FKBP14	LRRC39	EIF1AD	FMN2
SNTB2	FAM8A1	PNPO	ASB13
ACAD10	CDC42SE1	CCDC174	IL15RA
GPR12	PATE2	MRPS25	USP6NL
PCBD2	GATAD1	ANKRD45	FAM107B
PHF8	SARM1	CYP1A2	FAM171A1
EARS2	LYSMD3	REG3G	RSU1
SLC22A9	ULBP3	NETO1	NEBL
C5orf45	AMER1	ZNF555	ABI1
RASSF8	AHCYL2	ZNF497	ACBD5
OLA1	MSANTD3	SYNDIG1	MKX
ZNF597	SH2D4B	ERC1	JCAD
TBC1D5	MAPK14	RSBN1	ARHGAP12
PTER	FN1	RASSF4	ZNF248
ANKRD34B	ZNF562	CNOT6L	ZNF25
IKZF2	EMCN	TMEM217	CXCL12
FKBP7	COPZ1	HPCAL4	ARHGAP22
COPS7B	COL4A1	DCDC1	ERCC6
CYB561A3	ITPK1	AARS	SGMS1
PPP1R3E	HKR1	IL17C	CCDC6
CCR7	LNPK	SYNCRIP	ANK3
PPM1K	SLC1A1	ZSCAN32	JMJD1C
C8orf44-SGK3	CD28	ATG4A	HERC4
KIAA1644	MBNL2	DNASE1L1	TYSND1
RP11-664D7.4	ANKFY1	DKC1	SAR1A
ZCCHC14	RBFOX2	SLC10A7	LRRC20
FOXQ1	GPR26	GOLGA6L6	ASCC1
REXO2	GLIPR1L2	CNTLN	DNAJB12
LSM3	SRD5A3	FAM219A	MICU1
BAAT	SHISA6	FANCC	MRPS16
SPOPL	DGKH	PLA2G4C	USP54
AC110781.3	KIAA1210	LHX3	POLR3A
CNR2	FAM222B	ITK	WAPL
AL583828.1	SMIM8	H1FX	MMRN2
CDK15	NPC1	TBC1D20	PDLIM1
ABHD16A	MYOCD	ISPD	SORBS1
TAF1A	CPNE6	CCDC90B	OPALIN
DAZ3	CGN	ZRANB2	TM9SF3
FABP2	MUC21	PLXNA4	RRP12
COG5	UBE3B	FSTL5	SLC25A28
LAMP5	CRTAP	GPR132	ERLIN1
GPX3	SEC22A	SLC6A15	MGEA5
YWHAQ	SLC25A38	NSD3	SH3PXD2A
MAPK10	BMP8B	TUSC2	ITPRIP
ZKSCAN7	CCNYL1	SMC1A	GPAM
SKAP2	ATXN1	LRRFIP2	CCDC186
ST8SIA6	LMCD1	ALDH1A2	ABLIM1
TFPI	ARID1B	TMX3	HSPA12A
CLLU1	C1orf21	INTS7	PDZD8
TNFSF13	PHF8	CAMK2G	CACUL1
GPATCH8	FOXO1	PAX6	SFXN4
FAM71F2	XKR6	EPB41L2	FGFR2
NPFFR2	RABGAP1L	SRPK2	C10orf88
RP11-176H8.1	WWC1	GPC4	CHST15
DPYSL3	SYNJ1	NFIB	MKI67
ABCC4	PTPRT	SCN8A	TUBGCP2
ANAPC7	MON1B	GRASP	ECHS1
SPIN3	ZNF135	KRT73	ZMYND11
ZNF567	USP31	KRT1	WDR37
SLC17A7	MBNL3	KRT76	FBXO18
ARHGEF4	STAT2	KRT3	PFKFB3
COPS2	CCDC117	ZNF740	CELF2
JHDM1D	RAG1	RARG	SUV39H2
ZFP30	HS6ST3	ATF7	PTER
RBBP9	RBBP9	SMUG1	STAM
EIF4B	FABP5	COPZ1	ARL5B
C17orf103	ZNF747	PDE1B	PLXDC2
AMZ1	FAR1	BLOC1S1	BMI1
KRTAP21-2	MAN1A2	SARNP	MSRB2
SMR3B	REG1B	MMP19	WAC
KTI12	CDK17	RNF41	ZNF37A
CACTIN	UBE2B	ANKRD52	TFAM
SLAMF8	HECW2	STAT2	ARID5B
KCNK10	SAP130	GLS2	HNRNPH3
DCX	ZNF251	RBMS2	VPS26A
FBXL7	IL17RD	PTGES3	HK1
SLCO6A1	URM1	ZBTB39	EIF4EBP2
SCAMP1	HSPA13	SHMT2	SGPL1
SLC37A2	SLC2A4RG	DCTN2	CHST3
ST8SIA3	EPHA6	SLC26A10	MCU
APOC4	SLC25A43	EEF1AKMT3	FAM149B1
TOMM40	PHEX	TSFM	SEC24C
SLC35F1	STX12	USP15	PLAU
F8	DOK3	TBC1D30	VCL
AC008394.1		WIF1	ZMIZ1
SH2D4B		MSRB3	TSPAN14
IL7R		HMGA2	CCSER2
TBPL1		IRAK3	BMPR1A
SLITRK2		MDM2	MINPP1
DAZ2		FRS2	PTEN
REG1B		LRRC10	IFIT5
SLC9A8		PTPRB	HECTD2
C12orf43		GLIPR1	TNKS2
FOSL1		SYT1	ZNF518A
TOX3		PAWR	FRAT1
TC2N		PPP1R12A	PI4K2A
LEP		MYF5	ZFYVE27
KMO		PPFIA2	CNNM1
MPP7		MGAT4C	SCD
EFCAB6		C12orf29	HIF1AN
DAZ4		CEP290	SLF2
APAF1		KERA	TLX1
STK4		DCN	BTRC
INHBB		PLEKHG7	NOLC1
SDF2		NUDT4	SUFU
MS4A3		TMCC3	WBP1L
RNF38		AMDHD1	PDCD11
AL161915.1		CDK17	SLK
RDH10		NEDD1	MXI1
SRRM4		SLC17A8	DUSP5
KHDRBS3		GNPTAB	VTI1A
CXXC5		PARPBP	CASP7
TTC37		PAH	NHLRC2
RBMXL1		NT5DC3	AL162407.1
HIST1H2AM		TXNRD1	FAM160B1
SUB1		APPL2	HTRA1
TMX2		PCDHB13	DOCK1
RABGAP1L		PCDHB14	PTPRE
CELF2		PCDHGA1	MTG1
UEVLD		PCDHGA2	AL360181.3
GNG2		PCDHGA3	BET1L
NRSN1		PCDHGB1	SIRT3
C19orf68		PCDHGA4	SLC25A22
SRP72		PCDHGB2	CHID1
SETDB1		PCDHGA5	TOLLIP
TMEM145		PCDHGB3	DUSP8
LHX2		PCDHGA6	CTSD
HAL		PCDHGA7	IGF2
GPALPP1		PCDHGB4	PHLDA2
BDP1		PCDHGA8	NAP1L4
FOXD2		PCDHGB5	ZNF195
CLN5		PCDHGA9	NUP98
MMD		PCDHGB6	RHOG
TNFSF12-TNFSF13		PCDHGA12	RRP8
HOXC5		PCDHGC3	TRIM66
RBPMS2		PCDHGC4	BTBD10
TM9SF3		PCDHGC5	CYP2R1
F9		FCHSD1	PLEKHA7
RP11-834C11.12		GNPDA1	USH1C
NUDT17		FGF1	UEVLD
SLC26A8		ARHGAP26	SPTY2D1
TMED2		PRELID2	LIN7C
ANKRD44		RBM27	FBXO3
AC073610.5		STK32A	SLC1A2
BBOX1		DPYSL3	TP53I11
OR2B11		C5orf46	ARHGAP1
MFAP5		GRPEL2	ACP2
NOL6		PPARGC1B	FNBP4
SLC39A11		PDE6A	SLC43A3
PCYOX1		NDST1	AP000781.2
ZNF384		CCDC69	UBE2L6
AKAP17A		GM2A	OSBP
ATP10D		SLC36A1	PATL1
C3orf33		GRIA1	VPS37C
GLI3		FAM114A2	DDB1
MFSD8		HAND1	CYB561A3
C1orf52		SGCD	CPSF7
IRF4		HAVCR2	SYT7
ZSCAN10		MED7	FADS1
SGK3		ADAM19	AHNAK
IRF2BP2		CLINT1	LBHD1
UBE2R2		IL12B	C11orf98
CLEC4E		TTC1	HNRNPUL2
XXbac-BPG32J3.20		C1QTNF2	ZBTB3
RAB3D		GABRA1	TMEM223
KIRREL2		NUDCD2	STX5
PTGDR		WWC1	PLA2G16
LCE1C		SLIT3	SF1
CPEB2		STK10	MAP4K2
HAUS2		ERGIC1	MEN1
LASP1		STC2	ATG2A
CCDC86		C5orf47	SYVN1
RP11-345J4.3		SFXN1	RELA
AL626787.1		HRH2	RNASEH2C
TBCA		FAF2	FOSL1
RP11-347C12.3		SNCB	C11orf68
C11orf82		ZNF346	EIF1AD
TMLHE		GRK6	BRMS1
IL1RAP		DDX41	SPTBN2
IGSF21		FAM153A	PPP1CA
ZC3H12D		NHP2	ALDH3B2
ARHGEF2		COL23A1	CHKA
COL4A5		ADAMTS2	ORAOV1
CCDC23		RNF130	DHCR7
AC093677.1		GFPT2	NUMA1
HSPE1		CNOT6	ARRB1
ANAPC13		FLT4	LRRC32
CIR1		MGAT1	GAB2
PCDH10		ZFP62	PRCP
LGI1		BTNL9	RAB30
CCR1		TRIM7	PICALM
CD200R1		EXOC2	FZD4
BHLHE41		MYLK4	SMCO4
DEPTOR		WRNIP1	MRE11
LINC00999		SLC22A23	SESN3
SMARCAD1		C6orf201	MTMR2
AC107021.1		F13A1	SLC35F2
CERS3		SSR1	PPP2R1B
NCR1		SNRNP48	SIK3
CSRNP1		BMP6	BACE1
ZNF616		BLOC1S5	TMPRSS13
SLC25A43		GCNT2	DDX6
USP33		SMIM13	BCL9L
TMEM236		TMEM170B	HYOU1
RTBDN		PHACTR1	DPAGT1
RNASE11		GFOD1	USP2
RUNX2		SIRT5	THY1
ABHD2		CMKLR1	TRIM29
MAN1A1		SELPLG	ESAM
ANKRD39		DAO	ROBO4
PHKG1		UNG	CDON
CYB561D1		FOXN4	RIC8A
CD74		MMAB	PSMD13
DAZ1		GLTP	PHRF1
STAU1		ANAPC7	TSPAN4
BHMT2		RAD9B	STIM1
GOLGA8J		SH2B3	TIMM10B
GYPC		BRAP	DNHD1
TSPAN4		ERP29	ILK
CCDC103		OAS3	TUB
TXNL4B		OAS2	RPL27A
FAM198B		CFAP73	TEAD1
NFATC2		TPCN1	FAR1
NXT2		SDSL	NAV2
HRK		RBM19	GAS2
CAMK2N1		C12orf49	QSER1
RP11-1118M6.1		KSR2	TCP11L1
FCGR3A		SUDS3	CAPRIN1
CYP8B1		RAB35	FJX1
SLC9A3R2		COQ5	TSPAN18
HLA-DMB		MLEC	SLC35C1
AC084121.16		UNC119B	CRY2
SP8		CAMKK2	C11orf49
NF1		TMEM120B	MADD
PGD		RHOF	PTPRJ
CRTAP		PSMD9	SERPING1
C7orf10		RSRC2	CTNND1
TDGF1		HCAR2	ZFP91
SULT1B1		HCAR1	FAM111A
VANGL2		DENR	CCDC86
CYB5D1		VPS37B	TMEM109
SPATA33		KMT5A	TKFC
C2orf68		GTF2H3	TMEM138
FOXO1		TMEM132B	FADS2
IKZF3		SLC15A4	INCENP
ARL8B		ULK1	RTN3
HSPA13		PGAM5	NAA40
S100A7A		ZNF605	COX8A
TSSK3		MPHOSPH8	OTUB1
LCA5L		GJB6	STIP1
HAND1		AMER2	ZFPL1
C9orf96		NUP58	CDC42EP2
ISOC1		ATP8A2	DPF2
AMER3		GPR12	FAM89B
DCTD		USP12	EHBP1L1
CACNG4		POLR1D	OVOL1
SEC22A		SLC46A3	PACS1
DEGS1		UBL3	KLC2
CTSB		KATNAL1	RAB1B
CREG2		ALOX5AP	CNIH2
GAPT		MEDAG	PELI3
EDA2R		N4BP2L1	SYT12
ADI1		PDS5B	KDM2A
CAPRIN1		STARD13	GSTP1
GTF3C4		RFC3	FADD
KRTAP10-11		DCLK1	P2RY2
PLA2G4D		UFM1	ARHGEF17
DDC		FREM2	RELT
FAM149A		SLC25A15	POLD3
INCA1		DGKH	RNF169
HAS3		TSC22D1	SPCS2
LRRN2		NUFIP1	TSKU
CARD8		TPT1	PCF11
SLC35B2		SIAH3	EED
EYA1		LCP1	TMEM135
PITPNC1		LRCH1	MED17
DDX41		HTR2A	YAP1
RNF4		SUCLA2	CUL5
ZGLP1		CAB39L	ATM
NACC1		RNASEH2B	DDX10
KIAA1875		INTS6	ZC3H12C
GOLGA8K		VPS36	SIK2
NCCRP1		CNMD	DIXDC1
C11orf44		RNF122	NKAPD1
TRAM2		FGFR1	PAFAH1B2
STIP1		TM2D2	SIDT2
ZNF705A		GOLGA7	CEP164
ATXN7L1		GINS4	ATP5MG
CTTNBP2NL		NKX6-3	KMT2A
ZIC5		ANK1	ARCN1
POLR2D		KAT6A	C2CD2L
PAQR4		SLC20A2	NLRX1
HLTF		SMIM19	CBL
SIGLEC14		HGSNAT	TMEM136
TSC22D3		EFCAB1	SORL1
ARF3		PCMTD1	SLC37A2
TBL1X		LYPLA1	PKNOX2
NTRK2		MRPL15	CHEK1
TRIM40		RPS20	DCPS
IRX5		PLAG1	APLP2
SPTBN1		SDR16C5	NTM
WDR17		IMPAD1	KDM5A
CNOT6		UBXN2B	RAD52
COL10A1		CYP7A1	NRIP2
CD96		CA8	FOXM1
RAG1		CLVS1	C12orf4
IL23A		ASPH	VAMP1
GOLGA8I		GGH	NOP2
KBTBD12		MTFR1	AC006064.6
DNASE1L1		PDE7A	ING4
HNRNPU		C8orf44	ZNF384
CLN3		TCF24	PHB2
DNAL4		PREX2	AICDA
JMJD1C		TRPA1	MFAP5
TMEM117		RDH10	M6PR
MYOZ3		UBE2W	OLR1
SDC4		HEY1	YBX3
SLC25A37		PMP2	LRP6
DDI2		CA13	DUSP16
ARHGEF33		CA1	HEBP1
APRT		RMDN1	ARHGDIB
COLQ		CPNE3	LMO3
FSTL4		MMP16	ABCC9
RNF187		NBN	C2CD5
PPP1R3B		TMEM64	SOX5
ZNF541		TRIQK	KRAS
ADCK1		ESRP1	CAPRIN2
IAPP		DPY19L4	DENND5B
REG1A		CCNE2	GXYLT1
ZSCAN5B		TP53INP1	PRICKLE1
MAP1B		PTDSS1	TWF1
HPGD		STK3	SLC38A1
SLC17A8		OSR2	SLC38A2
GXYLT1		VPS13B	RAPGEF3
UBASH3B		SNX31	VDR
GLRX5		ZNF706	CCNT1
MCPH1		NCALD	ADCY6
NXPH1		RRM2B	ARF3
GOLGA8N		AZIN1	KMT2D
RAD54B		ATP6V1C1	LMBR1L
FAM129A		BAALC	MCRS1
SERF1B		ENY2	FMNL3
CLVS1		TRPS1	RACGAP1
KIR3DL3		MAL2	SLC11A2
RNF40		COL14A1	CSRNP2
OAS2		DERL1	GALNT6
SERF1A		FBXO32	KRT80
RASGRP4		TRIB1	SPRYD3
SV2C		FAM49B	SARNP
TP53TG3D		EFR3A	AC023055.1
KRTAP8-1		KCNQ3	PYM1
CTU1		SLA	ANKRD52
NUBPL		NDRG1	STAT2
SIX1		FAM135B	GLS2
OLFM3		KCNK9	BAZ2A
MLF1		TRAPPC9	ZBTB39
HMGCL		CHRAC1	NEMP1
IST1		AGO2	CTDSP2
TPM2		SLC45A4	C12orf66
TET3		TSNARE1	CPM
SUN2		LY6K	PHLDA1
C9orf163		THEM6	SLC6A15
SLC44A4		NIT2	KITLG
IFNA6		TMEM45A	DUSP6
EYA3		CEP97	UBE2N
AC006132.1		NXPE3	FGD6
KRTAP10-5		ALCAM	NTN4
ABCA3		BBX	CDK17
DNER		CD47	IKBIP
GOLGA8H		IFT57	NT5DC3
NPC2		CIP2A	ALDH1L2
GOLGA8O		DPPA4	APPL2
UHMK1		CD96	NUAK1
HKR1		ABHD10	PRDM4
PPP1R3D		SLC35A5	CORO1C
GOLGA8R		CFAP44	SSH1
ZNF705D		GRAMD1C	GIT2
B3GAT2		GAP43	ANAPC7
CYP11B1		LSAMP	ARPC3
CCDC38		ARHGAP31	VPS29
MED29		POGLUT1	PPTC7
PDLIM5		GPR156	FAM109A
TTLL11		NDUFB4	TMEM116
IRF6		RABL3	NAA25
TMEM257		STXBP5L	MED13L
C1orf180		FBXO40	TESC
OTUD3		SLC15A2	FBXO21
HTR2A		WDR5B	VSIG10
KIAA1024		PARP15	CIT
STAC		MYLK	RAB35
EMX1		UMPS	GCN1
RP11-863K10.7		CHCHD6	RPLP0
TM4SF19		ABTB1	PXN
GMPS		MGLL	MSI1
MEGF9		KBTBD12	CAMKK2
C9orf57		SEC61A1	RHOF
GOLGA8M		GATA2	SCARB1
AMZ2		RAB43	GOLGA3
PKIA		ISY1	ZNF605
GPR4		HMCES	ERC1
CCNT2		MBD4	ADIPOR2
SNRNP200		COL6A5	ITFG2
NODAL		ATP2C1	RHNO1
AL603965.1		CPNE4	TULP3
ZNF705B		UBA5	TSPAN9
HELZ		TF	CCND2
AL591684.1		SRPRB	TIGAR
BTF3L4		AMOTL2	PTMS
CCSER2		ANAPC13	CD4
ALKBH1		CEP63	TPI1
FBXO42		PPP2R3A	C1S
SLC35A1		STAG1	NECAP1
RPS6KC1		MRAS	RIMKLB
RP11-480I12.4		FOXL2NB	PHC1
FYB		PRR23C	APOLD1
MOG		SPSB4	GPRC5A
SCAF8		RASA2	FAM234B
NRAS		TFDP2	PDE3A
DISP2		GK5	ETNK1
ANKS4B		U2SURP	ETFRF1
CD1A		PLSCR4	RASSF8
CTB-186H2.3		HLTF	MED21
RASGRF1		CP	PPFIBP1
RPRD1B		TM4SF1	KLHL42
CHCHD3		ANKUB1	BICD1
SPINT1		CLRN1	TUBA1C
TBX15		MME	TMBIM6
ELOVL6		TIPARP	ASIC1
CD300LD		PQLC2L	SMARCD1
TP53TG3B		PPM1L	LETMD1
HMG20A		B3GALNT1	DAZAP2
GFOD1		SLITRK3	ACVR1B
TP53TG3		PLCD1	ATG101
HS3ST3B1		MYD88	EIF4B
CHMP7		XYLB	TNS2
ACP5		CSRNP1	ZNF740
SLC9B2		CX3CR1	ESPL1
CAPZA1		MOBP	SP1
BMP8B		MYRIP	HOXC10
FAM170B		ZNF621	COPZ1
ZNF233		TRAK1	ORMDL2
CA4		NKTR	RAB5B
TP53TG3C		ZBTB47	SUOX
RASL10A		HIGD1A	IKZF4
FAM222A		ZNF662	ERBB3
TGM2		SNRK	PA2G4
LMOD1		ZNF35	RBMS2
ARHGAP25		SACM1L	LRP1
IL8		LZTFL1	PIP4K2C
UPK3B		CCR9	TSPAN31
TMEM87A		CCR1	MON2
MBNL2		FAM240A	SRGAP1
ZNF175		CCDC12	TBC1D30
TAF1D		KLHL18	MSRB3
IRX6		NME6	IRAK3
FLJ00388		SHISA5	FRS2
KCNJ15		CELSR3	NAV3
COL22A1		PRKAR2A	SYT1
PLN		GPX1	TMTC2
ADO		TCTA	ALX1
SLC15A2		NICN1	TMTC3
TXNRD1		HYAL1	MRPL42
KLRK1		C3orf18	METAP2
C15orf52		CISH	APAF1
LYST		TEX264	TXNRD1
KIAA1009		WDR82	TMEM263
KNSTRN		GLYCTK	ISCU
RP11-108K14.8		TNNC1	ACACB
MASP1		GLT8D1	UBE3B
SYNJ2		NEK4	ANKRD13A
REL		STIMATE	ATP2A2
C22orf42		ACTR8	SH2B3
IGF2BP2		ERC2	ACAD10
PNRC2		SPATA12	PTPN11
PRRT2		SLMAP	OAS3
FXYD4		C3orf14	OAS2
JAK2		CADPS	RITA1
CYHR1		PSMD6	PLBD2
HNF4A		ADAMTS9	RNFT2
AL117190.3		MDFIC2	FBXW8
LRIF1		FOXP1	RFC5
CBX1		EIF4E3	SUDS3
CCDC121		PPP4R2	HSPB8
FAM167A		ZNF717	PRKAB1
STAR		CGGBP1	RNF10
C2orf73		RIOX2	MLEC
APH1A		OR5K1	P2RX4
RND3		CLDND1	BCL7A
C1orf226		DCBLD2	MLXIP
SCN3B		DPH1	DENR
TRABD2A		HIC1	KMT5A
MAN1A2		SMG6	TMED2
TCEB1		SRR	ULK1
KRTAP17-1		MNT	EP400
AHCYL2		RAP1GAP2	ZNF10
KCNE4		TRPV1	GJA3
SYT5		SHPK	XPO4
CPNE6		CTNS	RNF6
KPRP		P2RX5	SLC7A1
SLC1A2		HASPIN	UBL3
SLC24A2		NCBP3	KATNAL1
BPGM		CYB5D2	HSPH1
RELL1		PLD2	N4BP2L1
PSAPL1		MINK1	N4BP2L2
LYRM2		KIF1C	STARD13
FOXC2		ZNF594	POSTN
EPM2A		SCIMP	FOXO1
C21orf67		DHX33	LCP1
MEOX1		DERL2	KPNA3
GREM1		WSCD1	SPRYD7
VPS26A		PITPNM3	INTS6
ZNF385D		KIAA0753	ATP7B
AC007405.2		TXNDC17	PCDH9
KIR2DL1		MED31	DACH1
C18orf54		C17orf100	DIS3
WDR26		SLC13A5	KLF12
MKRN2		TEKT1	TBC1D4
EGR1		CLEC10A	KCTD12
FOXM1		CLDN7	POU4F1
ZNF788		SLC2A4	RBM26
MTG1		ZBTB4	SPRY2
FKBP1C		TNFSF12-TNFSF13	GPR183
KIR2DL3		TNFSF13	ZIC5
CEP164		ATP1B2	COL4A1
MTX3		TP53	SPATA13
ITGBL1		ALOXE3	NUP58
ZDHHC2		TMEM107	WASF3
TWF1		SLC25A35	MEDAG
ALDH8A1		NDEL1	PDS5B
NPHS1		PIK3R5	UFM1
BTBD10		GLP2R	FREM2
UNC13A		RCVRN	COG6
PPP2R5A		GAS7	GPALPP1
C9orf91		TMEM220	ARL11
ARID1B		PIRT	UTP14C
DAPP1		PMP22	CKAP2
FAM149B1		CDRT1	CLN5
CYP4F3		ZNF624	GPR180
LYSMD3		MPRIP	MBNL2
ABLIM1		MED9	FARP1
MSANTD3		RASD1	ZIC2
C16orf52		DRC3	BIVM
MCM8		GID4	COL4A2
AKR1C2		SMCR8	NAXD
CTD-2228K2.5		SHMT1	ATP11A
CNNM1		LGALS9C	CDC16
PDE4A		TBC1D28	RNASE1
CACNA1S		ALDH3A2	HNRNPC
RNF125		ALDH3A1	SUPT16H
PIM1		USP22	RAB2B
IL17RD		TMEM97	RBM23
ZNF556		SLC46A1	SLC7A8
ATP2B4		RAB34	ZFHX2
CES3		PHF12	STRN3
PEF1		SSH2	EGLN3
SYNPO2L		GOSR1	CFL2
GBA		CRLF3	RALGAPA1
CLIC5		NF1	TRAPPC6B
ZNF75A		RAB11FIP4	FBXO33
FAM122B		RHBDL3	KLHL28
KIR3DL1		C17orf75	L2HGDH
ELMOD2		ZNF207	SAV1
KCNG4		TMEM132E	TRIM9
CYBB		RFFL	ERO1A
KCNIP1		PEX12	DDHD1
PAX5		CCL3L3	GMFB
ZIC2		CCL4L2	SIX1
NEUROD1		DDX52	ZBTB25
TMEM225		ADARB1	RAB15
GFPT2		POFUT2	MAX
RNF122		COL18A1	TMEM229B
SLC4A5		PCBP3	ZFYVE26
GJA1		C21orf58	ZFP36L1
MLX		S100B	ACTN1
CMKLR1		ADA2	DCAF5
SAMD12		BCL2L13	COX16
TUBG2		BID	SYNJ2BP
GOT2		C22orf39	SYNJ2BP-COX16
EYA2		CLDN5	ELMSAN1
ANKRD53		TXNRD2	NPC2
AQP10		COMT	LTBP2
FAM132B		TANGO2	PGF
POGK		SERPIND1	ACYP1
ZNF35		LRRC74B	ANGEL1
GABRP		HIC2	IRF2BPL
ZNF335		UBE2L3	POMT2
AQP9		YDJC	VIPAS39
KRT2		PPIL2	SPTLC2
C1orf85		PPM1F	ALKBH1
ZNF548		RAB36	SEL1L
ZC3H10		ZNF70	PTPN21
KDM2A		DERL3	CCDC88C
ITFG2		GUCD1	PPP4R3A
ASB2		SNRPD3	TC2N
GPR3		KIAA1671	ATXN3
SLC1A1		TPST2	ITPK1
FCRL2		XBP1	BTBD7
SS18L1		ZNRF3	DDX24
OSR1		NF2	DICER1
NPHS2		UQCR10	ATG2B
CA8		LIF	BCL11B
ZDHHC15		CCDC157	SLC25A29
C11orf16		DUSP18	HSP90AA1
FBXO48		OSBP2	CINP
B3GALNT2		MORC2	CDC42BPB
NUS1		PLA2G3	XRCC3
APOBEC3G		C22orf42	AKT1
AC138655.1		RASD2	BRF1
PLEKHS1		MB	RNASE7
AWAT2		FOXRED2	ABHD4
C11orf21		CSF2RB	LRP10
CHRDL1		IL2RB	BCL2L2
PIP4K2C		C1QTNF6	THTPA
KRT10		SOX10	DCAF11
MUC21		TMEM184B	PSME1
SUFU		DDX17	KHNYN
GBP4		CBY1	SCFD1
HMGCLL1		CBX6	ARHGAP5
ALG12		PDGFB	BRMS1L
COMMD2		MGAT3	ARF6
ERO1L		MCHR1	ATP5S
RP11-382J12.1		SLC25A17	FRMD6
CACNG3		ST13	AP5M1
VEZF1		XPNPEP3	PCNX4
APOBEC3B		PHF5A	PPM1A
KRT71		POLR3H	PRKCH
YIPF1		DESI1	CHURC1-FNTB
IL10RA		TNFRSF13C	FNTB
EIF4E3		NAGA	FUT8
VRK2		SULT4A1	EIF2S1
SH3PXD2B		PNPLA5	SLC39A9
VPS52		PARVG	SUSD6
ARSI		RTL6	PCNX1
ANGPTL1		PHF21B	SIPA1L1
S1PR3		NUP50	PSEN1
TMEM229A		ATXN10	DLST
PDGFC		WNT7B	FLVCR2
SMPDL3B		GRAMD4	GPATCH2L
ACBD3		BRD1	VASH1
MVB12B		ALG12	TMEM63C
ZNF586		IL17REL	CIPC
CDH12		C1orf159	CALM1
RP11-770J1.4		UBE2J2	CPSF2
CRYZ		DVL1	UBR7
PCDH7		ANKRD65	GLRX5
MYO1B		FNDC10	GSKIP
TNNI1		PLCH2	PAPOLA
CTNNA3		HES5	PPP2R5C
SP7		FAM213B	RCOR1
PRG2		PRDM16	TRAF3
GALNT2		TPRG1L	EIF5
DPP10		WRAP73	MARK3
WIPF2		KCNAB2	KLC1
CCDC125		ICMT	AL139300.1
HLA-DQB2		PLEKHG5	KIF26A
SMIM11		CAMTA1	PACS2
PLCD4		TNFRSF9	TJP1
RP11-181C3.1		ERRFI1	MTMR10
PDGFD		RERE	GOLGA8A
NEK8		H6PD	GOLGA8B
LYN		PIK3CD	ZNF770
EIF4EBP2		KIF1B	RASGRP1
PPP2R2D		DFFA	BMF
MYLK		FBXO6	RHOV
SFMBT2		PDPN	RPAP1
TOP2A		DNAJC16	EHD4
RSPH10B2		DDI2	VPS39
P2RX6		SZRD1	TMEM87A
XIRP1		PADI2	ZNF106
ICAM4		EMC1	ZSCAN29
ANGPTL2		MRTO4	SPG11
TSPAN11		CAPZB	FBN1
FCRL3		UBXN10	SECISBP2L
AMD1		CAMK2N1	COPS2
CACNG7		HP1BP3	GNB5
DDAH1		WNT4	MYO5A
CLEC5A		EPHB2	ARPP19
SHARPIN		ZNF436	ZNF280D
ZNF677		ASAP3	ADAM10
RNF169		RPL11	VPS13C
LMO3		PITHD1	CA12
ITPRIP		FUCA1	CSNK1G1
XAGE5		RCAN3	RBPMS2
ZBTB26		TMEM50A	SPG21
CA14		MACO1	TLE3
RNFT2		SELENON	MYO9A
ST6GAL2		AUNIP	GRAMD2A
TRPM7		PAFAH2	PKM
CYP4A11		SLC30A2	HEXA
PRR3		CEP85	EDC3
CEACAM1		HMGN2	FAM219B
TIA1		ZDHHC18	RPP25
ZNF862		WDTC1	PEAK1
ZNF473		GPR3	TBC1D2B
RNF6		WASF2	MESD
POLD3		FGR	C15orf40
CSRNP2		IFI6	ANPEP
FAM126B		RPA2	ARPIN
RGMB		SMPDL3B	IDH2
CSNK2A1		TRNAU1AP	FAM174B
HS6ST3		EPB41	CHSY1
TMPO		UBE2L6	PCSK6
CD3EAP		SERPING1	TM2D3
CALCR		MED19	KLF13
FBXL12		SELENOH	GREM1
COX17		OR9Q1	EMC4
DBX2		GLYAT	PAK6
PIK3AP1		MS4A10	BUB1B-PAK6
DSC2		PRPF19	DISP2
BCAT1		VPS37C	KNSTRN
EFCAB10		TMEM216	IVD
ENPP5		CPSF7	SPINT1
RAX2		SYT7	VPS18
RCVRN		SCGB1D4	CHAC1
AHR		AHNAK	RTF1
GNB5		UBXN1	TYRO3
HGF		STIP1	MGA
TMEM114		VEGFB	TUBGCP4
TXNDC2		PLCB3	MAP1A
AP3M2		SYVN1	CTDSPL2
PROX1		DPF2	B2M
TRMT1L		SLC25A45	BLOC1S6
SLC2A13		SSSCA1	SEMA6D
STK36		EHBP1L1	GALK2
IL17C		RELA	TMOD2
FAM3A		RNASEH2C	TMOD3
PSD2		AP5B1	TCF12
MYOZ2		MUS81	POLR2M
MEDAG		EFEMP2	FAM81A
F2RL2		PACS1	TLN2
PGR		BRMS1	TPM1
MED23		SLC29A2	RAB8B
WDR5B		BBS1	USP3
IL13RA1		ZDHHC24	ZNF609
CCNYL1		CCDC87	PLEKHO2
ZC4H2		C11orf86	SMAD3
PIPOX		ALDH3B2	GLCE
PHC1		CHKA	KIF23
RCL1		TESMIN	ARIH1
TTC7A		SHANK2	NEO1
KLF3		FAM86C1	CD276
GFRA3		ZNF705E	PML
KCNA3		IL18BP	ARID3B
PLEK		FOLR1	CLK3
KLKB1		PHOX2A	SCAMP5
NSUN4		CLPB	C15orf39
TMEM165		ATG16L2	UBE2Q2
SMG7		P2RY2	FBXO22
DDX6		ARHGEF17	HMG20A
CYP3A7		RELT	TLNRD1
GDA		PLEKHB1	ZSCAN2
PLA2G2D		COA4	ZNF592
GPR31		DNAJB13	PDE8A
PAFAH1B2		UCP3	AKAP13
MBNL3		PGM2L1	MRPS11
NSF		MAPK11	AEN
PRR23B		KLHDC7B	ISG20
LCT		SLC25A6	ABHD2
OPCML		P2RY8	TICRR
PRKAR1A		FAM9B	ZNF710
MYO9A		MID1	CRTC3
PLAU		HCCS	FURIN
PARVB		TLR7	SYNM
TBX20		TCEANC	LRRK1
C9orf114		MOSPD2	NPRL3
MPL		ASB11	FBXL16
KIAA0226L		CTPS2	UNKL
NEGR1		TXLNG	NME3
FAIM2		REPS2	PKD1
FAM184A		SCML1	CASKIN1
GIMAP8		RS1	ABCA3
CHSY1		PDHA1	ZNF200
TOPBP1		BCLAF3	SLX4
IFLTD1		MAP7D2	ADCY9
AIF1L		EIF1AX	CDIP1
N4BP2L1		RPS6KA3	GLYR1
FAM212B		MBTPS2	CARHSP1
KIAA1456		PCYT1B	LITAF
APLNR		DMD	RRN3
BCAP31		PRRG1	XYLT1
ZNF16		XK	THUMPD1
SLMO2		CXorf38	ERI2
SGMS1		NDP	USP31
CALCOCO2		KRBOX4	GGA2
PGK1		ZNF674	EARS2
NFIA		SLC9A7	GTF3C1
DHFR		ZNF41	KCTD13
MTMR14		ELK1	DOC2A
FAM131B		SSX5	ZNF629
PHF13		RBM3	VKORC1
SLC9A6		GRIPAP1	C16orf58
SPN		CCDC120	N4BP1
RGS17		GPKOW	BRD7
GPRC5B		CLCN5	TOX3
RGS18		XAGE3	FAM192A
PTPRC		FAM156A	CSNK2A2
TTLL6		RIBC1	SLC38A7
C20orf96		FAM120C	GOT2
PAK6		FAM104B	RANBP10
CCDC180		ARHGEF9	CENPT
AP003774.4		ZC4H2	ESRP2
CD84		VSIG4	CHTF8
RNF115		STARD8	NQO1
RAB22A		RAB41	AARS
SYNJ2BP		IL2RG	ST3GAL2
TMEM246		CXCR3	TAT
RP11-644F5.10		NHSL2	PHLPP2
TMEM127		CHIC1	AP1G1
TP53RK		RLIM	TXNL4B
LRP2BP		UPRT	RFWD3
NCMAP		TAF9B	BCAR1
XPNPEP2		CYSLTR1	ADAT1
TAP2		POU3F4	MAF
DCAF12L1		RPS6KA6	CMC2
RAB42		SOCS7	MPHOSPH6
ATF7IP		SRCIN1	TLDC1
HTR5A		PCGF2	ZDHHC7
FAM107B		PLXDC1	FBXO31
C1orf198		FBXL20	ZCCHC14
C1orf131		PGAP3	SLC7A5
GALNT7		MIEN1	APRT
FAM161A		IKZF3	CBFA2T3
C9orf53		WIPF2	CAPN15
SYPL2		IGFBP4	BAIAP3
KRCC1		TMEM99	CRAMP1
HOXB1		KRTAP4-11	AL031708.1
SOX4		KRTAP4-5	JPT2
COG6		KRTAP4-4	EME2
ACTR3		KRTAP17-1	FAHD1
IGF2		KRT36	GFER
ZNF621		HAP1	SYNGR3
RNF24		FKBP10	SLC9A3R2
HMGN2		NT5C3B	PDPK1
ZFX		NKIRAS2	KCTD5
HTRA1		RAB5C	SRRM2
ECHS1		KCNH4	FLYWCH1
ZNF585A		STAT3	PAQR4
LL22NC03-63E9.3		CNTD1	ZNF75A
BCL2L13		VAT1	NAA60
MYLK3		BRCA1	DNAJA3
CADM4		DHX8	HMOX2
TSEN2		SOST	NUDT16L1
SESN1		TMEM101	UBN1
OTX1		ADAM11	ALG1
CBFA2T2		GJC1	SNN
SMYD5		CCDC103	SHISA9
IKBKB		KIF18B	MKL2
ANKRD45		ACBD4	PDXDC1
ELOVL2		MAPT	C16orf45
SATB2		ARL17A	ABCC1
APP		WNT3	TMC7
KIRREL		HOXB3	ITPRIPL2
RSPH10B		ZNF652	CCP110
ZMAT1		NXPH3	TMEM159
RGL1		TAC4	METTL9
ZC3H13		SAMD14	EEF2K
GPX6		XYLT2	UBFD1
SYTL4		LRRC59	DCTN5
ROCK1		RSAD1	PRKCB
RGR		WFIKKN2	TNRC6A
SYVN1		NME1	HS3ST4
NDUFA11		CA10	SBK1
APOBEC3A		TOM1L1	ATXN2L
ZFP3		HLF	SPNS1
GLRA3		PCTP	SPN
SLC25A34		ANKFN1	TAOK2
VASH2		DGKE	ZNF771
KIAA1715		CCDC182	FBRS
CX3CL1		MRPS23	PHKG2
RNF152		CUEDC1	RNF40
XRN1		VEZF1	SETD1A
LZTFL1		DYNLL2	ZNF646
GABRA2		TUBD1	KAT8
TMED5		RPS6KB1	ORC6
MYO1E		HEATR6	LONP2
CDK5R2		TBX4	CNEP1R1
PKD2		BRIP1	CYLD
ADAM19		TLK2	FTO
SLAMF6		CYB561	IRX5
UBE3B		TACO1	MMP2
VTCN1		MAP3K3	CCL22
GPRC5A		LIMD2	POLR2C
PPP3R1		DDX42	ADGRG1
COQ10B		CD79B	KATNB1
USB1		NHEJ1	USB1
MS4A1		EPHA4	NDRG4
CYP27C1		AP1S3	CDH5
PLAGL2		WDFY1	CBFB
ZNF546		CUL3	C16orf70
HSF2		MFF	NOL3
ZNF449		TM4SF20	HSD11B2
C18orf25		TRIP12	PSKH1
SLCO5A1		SP140L	SLC7A6
ZNF687		GPR55	CDH3
ABL1		ARMC9	CDH1
PSORS1C2		NCL	TANGO6
GCAT		COPS7B	HAS3
CYP7B1		ECEL1	SNTB2
FSBP		PRSS56	CYB5B
ZNF770		GIGYF2	NFAT5
LSG1		KCNJ13	WWP2
CDK17		NGEF	PDPR
SLC30A5		USP40	CALB2
ZNF488		ARL4C	IST1
SREK1IP1		IQCA1	ZNRF1
FBXW7		ACKR3	ZFP1
SH2D5		UBE2F	GABARAPL2
ALOXE3		PER2	ATMIN
SIMC1		DUSP28	GAN
GGCT		AGXT	CMIP
GJB1		C2orf54	CDH13
HS3ST1		SNED1	GSE1
PREPL		ANO7	IRF8
WASF3		STK25	ZC3H18
KIAA0355		NEU4	ACSF3
CLTB		ARL8B	ZNF778
SDK2		SSUH2	SPG7
GLYAT		ARPC4	RPL13
DHX32		IRAK2	SPATA33
HOXD13		SEC13	GAS8
NDUFAF5		VGLL4	RPH3AL
VAT1		PPARG	VPS53
SERTAD4		RAF1	ABR
NUDCD2		HDAC11	CRK
UBXN2A		CHCHD4	PITPNA
XG		NR2C2	SLC43A2
RP11-366L20.2		CAPN7	RTN4RL1
IDI2		METTL6	TSR1
OR1L8		GALNT15	MNT
DUSP28		DAZL	TRPV1
USP6NL		TBC1D5	P2RX5
ASB13		UBE2E2	ANKFY1
EVA1A		NKIRAS1	UBE2G1
B3GALTL		RPL15	PELP1
UBL3		THRB	DHX33
FAM134C		NGLY1	DERL2
ZNF25		GADL1	GABARAP
RBM48		GPD1L	AC120057.2
FADS2		TRIM71	ZBTB4
MYLK4		TMPPE	FXR2
TBC1D25		SUSD5	TP53
ITGA2B		ARPP21	TRAPPC1
ADAM28		ITGA9	PER1
C17orf102		LCE1C	VAMP2
ACP2		LCE1B	AURKB
REG4		SPRR2D	MYH10
IL11		SPRR2A	PIK3R5
ZMYND19		SPRR2B	GAS7
LY6G5B		SPRR2E	SCO1
RP11-47I22.4		SPRR2F	TRIM16
KLF12		S100A7A	ZNF624
ANKFY1		S100A3	TOM1L2
NXN		S100A14	ATPAF2
ZNF638		RAB13	FLII
RNF19A		C1orf43	MFAP4
SAMD11		CHRNB2	ULK2
PLA2G2F		DPM3	USP22
HECW2		SCAMP3	POLDIP2
UNC5D		GON4L	SLC46A1
ZNF251		UBQLN4	UNC119
ZBED3		MEX3A	PIGS
SLC35A3		TMEM79	SGK494
FAM196A		GPATCH4	SDF2
MCM2		HDGF	TLCD1
SLC4A10		FCRL5	FAM222B
GLYR1		FCRL1	PHF12
PIWIL2		MNDA	MYO18A
MARK4		CADM3	TIAF1
LHFPL2		SLAMF8	NUFIP2
C3orf70		SLAMF9	GIT1
EIF4E		NHLH1	SSH2
GNA12		VANGL2	BLMH
SULT2A1		F11R	CRLF3
ZBTB42		USF1	MYO1D
HEG1		USP21	SLFN11
KIR2DL4		B4GALT3	PEX12
GREB1L		ADAMTS4	SRCIN1
EPHB1		FCRLA	PCGF2
ACE		ATF6	PIP4K2B
AL020996.1		C1orf226	CWC25
ACTL8		UHMK1	FBXL20
SHROOM1		LMX1A	MED1
SPATA5		UCK2	PGAP3
ETNK2		FAM78B	MIEN1
ID3		POGK	TOP2A
NR6A1		GPR161	KRT10
PELI2		TIPRL	KRT17
OASL		XCL1	JUP
PLAGL1		SELP	KAT2A
GHR		GORAB	RAB5C
ZPLD1		PRRX1	AC099811.2
PPP2R3A		FMO2	STAT3
ADCYAP1R1		FMO4	CAVIN1
PROM2		DNM3	RETREG3
KLHL22		TNFSF4	VAT1
LFNG		PRDX6	DUSP3
BHMT		ZBTB37	MPP2
FITM2		SERPINC1	LSM12
DYNLL2		RABGAP1L	UBTF
APOC3		KIAA0040	SLC25A39
CDK6		TGM5	CCDC43
IL1RN		PPIP5K1	GJC1
IQSEC1		PDIA3	DCAKD
POU5F1B		SERF2	OSBPL7
ATP1B3		FRMD5	MRPL10
WDR65		SLC30A4	CBX1
FBN1		MYEF2	HOXB3
WSCD1		DUT	ZNF652
AC127496.1		FGF7	DLX3
ARRB1		TRPM7	COL1A1
AL627309.1		AP4E1	SPAG9
BACH1		TNFAIP8L3	MBTD1
FRAS1		GNB5	TRIM25
KCTD12		ARPP19	VEZF1
CDH7		ONECUT1	SUPT4H1
ANO5		WDR72	RNF43
DLX1		RAB27A	TUBD1
MLEC		CCPG1	APPBP2
CGGBP1		MINDY2	LIMD2
STON2		BNIP2	AC046185.1
ORC6		ANXA2	STRADA
FAM110A		RORA	CCDC47
SLC22A14		VPS13C	SMARCD2
CNIH2		C2CD4B	GNA13
FZD4		TPM1	HELZ
MPP2		RPS27L	WIPI1
PVR		DAPK2	SLC39A11
C1orf173		FAM96A	FAM104A
GPAM		SNX22	CDC42EP4
CHRNB2		ANKDD1A	SUMO2
HECTD2		RASL12	GGA3
TMEM109		CLPX	SLC25A19
PHACTR4		DPP8	GRB2
AMIGO1		HACD3	RECQL5
FAF1		DENND4A	H3F3B
TMEM254		MAP2K1	TRIM65
CLIC4		LCTL	EXOC7
UGT8		AAGAB	SOCS3
ITPK1		FEM1B	USP36
CD34		ITGA11	TIMP2
PRELP		KIF23	TBC1D16
SLAMF1		TLE3	NPLOC4
KCNJ5		LARP6	ARHGDIA
HGS		THSD4	MAFG
RRP12		PKM	CSNK1D
IL6R		GOLGA6B	RAB40B
CD58		ADPGK	SERPINF2
C1orf21		C15orf59	RPA1
ASAH1		ISLR2	SRR
UTP14C		ULK3	PAFAH1B1
GFI1B		SCAMP2	RAP1GAP2
CYSLTR2		RPP25	ARRB2
CPT1C		SCAMP5	MED11
ZBTB8B		GOLGA6C	PLD2
MGA		GOLGA6D	MINK1
MCC		UBE2Q2	ZFP3
RCBTB1		CRABP1	RABEP1
MYADM		IREB2	WSCD1
FRMD7		RASGRF1	TXNDC17
IGDCC4		ST20-MTHFS	RNASEK
PWWP2A		ZFAND6	SLC16A13
TSKU		CEMIP	NLGN2
XPO4		IL16	TNFSF12
CLSTN2		SAXO2	KDM6B
PAK3		FSD2	CYB5D1
FAR2		C15orf40	NDEL1
STAT2		ADAMTSL3	NTN1
PHEX		GOLGA6L4	HS3ST3B1
LSAMP		ZSCAN2	DRG2
PPM1M		ZNF592	ALKBH5
SLC24A4		AKAP13	TRIM16L
CDH3		ABHD2	EPN2
TMEM119		RHCG	SPECC1
ERI2		PLIN1	MAP2K3
ZNF618		C15orf38-AP3S2	KSR1
CTNND1		ZNF710	TNFAIP1
FKTN		FURIN	TMEM199
LYPD5		FES	CPD
MTF1		SV2B	NF1
KIR3DL2		ST8SIA2	SUZ12
GOLGA1		MCTP2	RHOT1
MAPT		NR2F2	AP2B1
PDE12		IGF1R	CCL4
GJA3		TTC23	GGNBP2
TMEM173		HNRNPUL1	DUSP14
NR5A2		TGFB1	ARHGAP23
C10orf126		DMAC2	MLLT6
PITPNB		CEACAM7	CISD3
HNRNPC		CEACAM1	LASP1
ANO8		PSG1	CDK12
ZNF564		LYPD3	ERBB2
WBSCR16		ZNF575	PSMD3
URM1		IRGQ	MSL1
DHCR24		PLAUR	CASC3
KIF27		SMG9	RAPGEFL1
NR3C1		LYPD5	WIPF2
ZNF738		ZNF230	RARA
LRRC29		ZNF284	IGFBP4
FAM76A		ZNF234	EIF1
CA7		ZNF233	MLX
AFAP1L2		PPP1R13L	TUBG2
SLC22A13		ERCC1	PSME3
OGFOD1		FOSB	RUNDC1
ADNP2		OPA3	DHX8
FAM69A		EML2	C17orf53
AP5M1		GIPR	NSF
IFNAR2		RSPH6A	GOSR2
TMEM223		NOVA2	PNPO
BCAP29		STRN4	NFE2L1
ENPP1		SAE1	SNX11
UNC119B		BBC3	CALCOCO2
RNF44		CRX	UBE2Z
IGFBP2		SULT2A1	IGF2BP1
RHD		BSPH1	ITGA3
RUNX1T1		CARD8	PDK2
TUB		CYTH2	XYLT2
MXD1		NUCB1	ABCC3
VKORC1		ATF5	STXBP4
GSTK1		VRK3	HLF
BDKRB2		ZNF473	DGKE
SMIM8		NR1H2	AKAP1
FBXL17		EMC10	MSI2
SRC		KLK5	DYNLL2
ST3GAL3		KLK11	PRR11
SELT		CTU1	CLTC
DOK6		CD33	BCAS3
SGK494		SIGLEC6	TANC2
SYNDIG1L		ZNF577	DCAF7
CLDN16		ZNF649	MAP3K3
NIPAL2		PPP2R1A	DDX42
STK32A		ZNF534	PRKCA
HP1BP3		ZNF701	CACNG4
HIST1H2AK		ERVV-1	AC005544.1
HEPH		ZNF160	PITPNC1
AGPAT1		ZNF677	PRKAR1A
RPL12		TSEN34	COG1
PI4K2A		LAIR1	TMEM104
HNRNPDL		LILRA2	KCTD2
TLDC1		RAB1A	ARMC7
FAM107A		SPRED2	LLGL2
APOBEC3C		PNO1	SYNGR2
GPD1		CNRIP1	AFMID
ADAMTS13		FBXO48	BIRC5
CD274		BMP10	C1QTNF1
AC093157.1		ANTXR1	CBX2
ESRP1		ANXA4	RPTOR
TRIP12		TIA1	CCDC137
PPM1L		PCYOX1	HGS
TM2D3		TEX261	RAC3
NHSL1		CYP26B1	SLC16A3
SAMHD1		SLC4A5	TEX19
ZC3H12C		LOXL3	FOXK2
UBE2QL1		SEMA4F	FN3K
C7orf76		MRPL19	LPIN2
OR51E1		REG1B	EPB41L3
ULBP1		TGOLN2	SPIRE1
KCTD18		SH2D6	DSC3
GRAMD2		GGCX	DSC2
KIDINS220		VAMP8	ZNF24
TANGO6		TMEM150A	RPRD1A
C16orf58		SFTPB	IER3IP1
PIGG		ATOH8	SMAD2
FKBP1A		ST3GAL5	FECH
GNG4		MRPL35	NARS
SPRTN		KDM3A	RNF152
CAMK1G		RMND5A	BCL2
CHRNE		PLGLB1	TMX3
SDC1		KRCC1	RTTN
ZNF792		SMYD1	ZADH2
DDX23		THNSL2	SMCHD1
RIC3		MAL	ARHGAP28
RPTN		KCNIP3	MTCL1
GRIN2D		TMEM127	ANKRD12
WRB		CIAO1	RNMT
GARNL3		ANKRD39	MIB1
NUDT5		CNGA3	CABLES1
RP11-204N11.1		COA5	IMPACT
BRMS1L		MGAT4A	DTNA
ELL		EIF5B	ZNF397
NUDT16		AFF3	GALNT1
OXTR		RPL31	FHOD3
PLXDC1		MAP4K4	C18orf25
MBP		IL1RL1	RNF165
GSTO2		IL18RAP	MAPK4
STAG2		MFSD9	POLI
SAMD14		TMEM182	RAB27B
SF1		C2orf49	ONECUT2
PDZD2		FHL2	NEDD4L
A4GNT		UXS1	CNDP2
VGF		ST6GAL2	TSHZ1
C6		SLC5A7	ZNF236
C7		BCL2L11	NFATC1
DTD1		ZC3H6	ADNP2
OLR1		RGPD8	MIER2
CLDN11		IL36RN	TMEM259
AGPS		PSD4	C19orf25
ANTXR2		SLC35F5	ADAMTSL5
AMER1		C1QL2	MBD3
STARD13		EPB41L5	KLF16
ZDHHC22		INHBB	MOB3A
BOK		CLASP1	DIRAS1
CSNK2B-LY6G5B-1181		NIFK	SGTA
ANLN		MAP3K2	MFSD12
VSIG1		LIMS2	PIP5K1C
NIPA2		AMMECR1L	ZBTB7A
AC074389.6		RAB6C	MLLT1
NRCAM		IMP4	SLC25A23
PIK3CB		ARHGEF4	ELAVL1
IFNE		RAB6D	AC010323.1
MDM2		LYPD1	NDUFA7
IFNLR1		MGAT5	MYO1F
SNX11		RAB3GAP1	ZNF266
SYNJ1		ZRANB3	RAVER1
PUM2		UBXN4	CDC37
PRR23A		MCM6	KANK2
MLXIP		MRO	RAB3D
VWC2		SMAD4	ELOF1
TNC		DCC	ZNF490
PLCXD3		C18orf54	AC010422.6
ABRA		RAB27B	TRIR
PTPN7		TCF4	RFX1
PELO		BOD1L2	ADGRL1
RBFOX1		ST8SIA3	BRD4
KCNA5		CPLX4	CYP4F11
PRR18		CCBE1	CHERP
ZG16		CDH20	SLC35E1
TAOK1		PIGN	SMIM7
RABL3		KDSR	AC008764.4
C1S		TIMM21	ANO8
AP000679.2		CNDP2	UNC13A
SLC35F2		SMIM21	ELL
YIF1B		ZNF516	SUGP2
SPINK5		MBP	ZNF91
KDELR3		NFATC1	C19orf12
NAA50		TXNL4A	TSHZ3
KNCN		RBFA	DMKN
ZMAT4		PALM	CLIP3
SLC29A1		POLR2E	ZNF529
PTDSS2		C19orf25	ZNF585A
AL645730.2		MBD3	ZNF571
AMMECR1L		UQCR11	ZFP30
CCR2		ATP8B3	ZNF607
UBFD1		SCAMP4	FBXO17
ERVV-1		MOB3A	C19orf47
DSG4		LMNB2	C19orf54
ARHGAP30		NCLN	TGFB1
ZFYVE28		MFSD12	POU2F2
DPY19L3		RAX2	DEDD2
RABEP1		SIRT6	CEACAM1
MCCC2		SH3GL1	ZNF296
RBBP5		TNFAIP8L1	SNRPD2
ZSCAN12		FEM1A	FBXO46
IL10		KDM4B	STRN4
WNT3		RANBP3	NAPA
SRSF4		MLLT1	GYS1
ROBO2		ALKBH7	NUP62
TMPRSS4		SLC25A23	SHANK1
LPPR1		ADGRE1	ZNF616
ATXN1		MBD3L5	FIZ1
TSR2		ZNF557	ZNF417
ZNF280C		CD209	ZNF606
NRP2		ZNF699	ZBTB45
SYT17		ZNF559	BSG
PGLYRP3		ZNF560	PALM
RTN4R		ZNF561	PTBP1
HAP1		ZNF562	CNN2
STK32B		OLFM2	MIDN
KCNE3		CDKN2D	APC2
RORA		ELAVL3	OAZ1
FKBP5		ECSIT	ZNF555
CIT		ZNF627	NFIC
OLFML2A		ZNF823	KDM4B
NCKAP1L		ZNF441	EVI5L
SLC39A7		ZNF440	LRRC8E
OR2H1		FCAR	P2RY11
CD8A		RDH13	PDE4A
SMCHD1		PPP1R12C	SLC44A2
L3MBTL3		TNNT1	ILF3
TYW1		IL11	CARM1
TYK2		ZNF865	LDLR
FAM154A		ZNF784	PLPPR2
ZMYM4		GALP	ZNF627
SEC22C		ZNF667	ZNF791
TTC39B		ZNF471	CALR
CA12		PEG3	RAD23A
SRPX2		ZNF264	NFIX
NOP9		ZNF548	NACC1
MRPL35		ZIK1	MRI1
FPR3		ZNF530	ZSWIM4
ST14		ZNF551	TECR
STAT1		ZNF154	ZNF333
SV2B		ZNF586	CYP4F3
PACSIN1		ZNF587B	TPM4
ATXN3		ZNF418	RAB8A
ACSS1		ZNF329	SIN3B
CD248		ZNF324B	MYO9B
RP11-192H23.4		ZNF324	OCEL1
UBXN4		FAM110A	MRPL34
KAT8		PSMF1	PIK3R2
POU4F2		NSFL1C	AC007192.1
PRKCB		SIRPA	UPF1
SCN5A		STK35	NCAN
HADHA		LZTS3	MAU2
NEURL1B		MAVS	GATAD2A
TLE1		RNF24	ZNF101
TNFSF4		RASSF2	PLEKHF1
RNF144A		CDS2	CCNE1
FXN		BMP2	ZNF507
ARL10		SLX4IP	DPY19L3
SEMA3C		BTBD3	KCTD15
NCKAP5		SPTLC3	KIAA0355
WFDC13		NDUFAF5	SCN1B
GATAD1		OTOR	HAUS5
NCBP2		SNX5	ZNF146
C7orf55-LUC7L2		PET117	ZNF567
ZSCAN30		DZANK1	ZNF345
KRTAP4-4		SLC24A3	HKR1
METTL9		CRNKL1	ZNF793
LDOC1L		NKX2-2	SIPA1L3
MATN1		CD93	FAM98C
CD99		GZF1	PAK4
CHRM5		NAPB	MED29
MED21		CST5	TIMM50
DUSP19		VSX1	CYP2S1
CD200		GINS1	HNRNPUL1
KIAA1467		CCM2L	CCDC97
LRRC32		HCK	CIC
GOLGA8G		DNMT3B	ZNF221
RAB28		BPIFA1	PVR
MSC		PXMP4	BCL3
CERS6		EIF2S2	APOC4-APOC2
POLR3F		ITCH	APOC2
AC132872.2		RBM12	CD3EAP
MYOCD		EPB41L1	CALM3
RBM23		TGIF2	ARHGAP35
NUDCD3		TGIF2-C20orf24	SAE1
LINC00346		DSN1	DHX34
ZNF281		TLDC2	KCNJ14
TIMM8B		SRC	CYTH2
MGAT5		BLCAP	NUCB1
MYSM1		RPRD1B	ZNF473
AIFM3		RALGAPB	EMC10
TACR1		ZHX3	ZNF175
DENND6A		KCNMA1	PPP2R1A
CPLX4		ZMIZ1	ZNF766
ZNF841		ZCCHC24	ZNF765
WIPF1		DYDC2	ZNF761
ARHGEF16		C10orf99	MYADM
TCEANC		LRIT2	RPL28
SPIN1		FAM25A	NAT14
TJP1		KLLN	ZNF470
OSBP2		RNLS	ZNF264
SIX5		FAS	ZNF805
DNAJC11		PANK1	ZNF460
KIAA1429		ANKRD1	ZNF543
RIPK4		HECTD2	ZNF548
SEPT3		FRA10AC1	ZNF776
PDE4C		LGI1	ZNF586
C9orf41		NOC3L	ZNF587
HEYL		CYP2C9	ZSCAN22
CDCA7		SORBS1	ADI1
MRS2		TM9SF3	KIDINS220
CLTCL1		FRAT2	YWHAQ
SON		ZDHHC16	E2F6
TP73		MMS19	NBAS
MICAL2		PI4K2A	SDC1
TRAPPC10		GOLGA7B	PUM2
PIFO		R3HCC1L	HS1BP3
UBE2B		HPSE2	LDAH
ISG20L2		NKX2-3	ATAD2B
EPSTI1		HIF1AN	KIF3C
NT5DC1		SLF2	HADHA
SELE		BTRC	SLC5A6
COL4A1		KCNIP2	SLC30A3
PHF21A		SUFU	STRN
XPO7		TRIM8	PRKD3
TRAPPC13		ARL3	CDC42EP3
ZNF284		SFXN2	SRSF7
GPX8		AS3MT	DHX57
DMC1		SH3PXD2A	THADA
NWD1		SLK	PREPL
GRINA		ITPRIP	KCNK12
CYFIP2		SMNDC1	RTN4
WDR31		PDCD4	CCDC88A
SOX2		GPAM	FAM161A
MLLT3		ZDHHC6	SERTAD2
LRRC38		GFRA1	RAB1A
RIMBP2		C10orf82	SPRED2
FBLIM1		ENO4	C1D
EIF1		SHTN1	WDR92
LUC7L2		VAX1	PPP3R1
MON2		PDZD8	AAK1
CASP16		FAM204A	SNRPG
ADM2		NANOS1	TEX261
RBM33		ATE1	CYP26B1
KIT		HTRA1	SFXN5
SRCIN1		BUB3	TGOLN2
LIMK2		CHST15	C2orf68
RABL5		LHPP	ST3GAL5
HLCS		FAM53B	STARD7
MPLKIP		CTBP2	TMEM127
FBRS		UROS	SNRNP200
PPP4R1L		FAM196A	KANSL3
SCD		PPP2R2D	ANKRD39
VPS45		INPP5A	SEMA4C
SLC25A42		ADGRA1	MGAT4A
ABI1		CALY	AFF3
THTPA		MTG1	LONRF2
C10orf118		PGGHG	MALL
ULK2		IFITM2	RGPD6
FSD1L		RNF180	CCDC93
AKR1E2		PIK3R1	CYP27C1
JARID2		CCDC125	ERCC3
UBE3C		TAF9	WDR33
SLC22A11		MCCC2	AMMECR1L
HTR4		BTF3	SAP130
KIAA1211		FAM169A	FAM168B
ARFGEF2		COL4A3BP	LCT
ZC3H11A		POLK	CXCR4
LRRCC1		IQGAP2	RND3
ZNF195		AGGF1	RPRM
FMN2		TBCA	TTC21B
NFATC1		SCAMP1	SLC25A12
TNFSF15		LHFPL2	OLA1
ARSD		JMY	CIR1
PLOD1		FAM151B	WIPF1
RSPO3		ACOT12	LNPK
LCP2		SSBP2	PRKRA
ERMP1		RPS23	FKBP7
ASB7		EDIL3	CWC22
ZKSCAN1		POLR3G	NEUROD1
PRKAR2A		LYSMD3	TFPI
DCBLD2		ARRDC3	CAVIN2
ZRSR1		FAM172A	HECW2
ABCG4		KIAA0825	SATB2
PRICKLE1		ARSK	TYW5
KCNC1		GPR150	FAM126B
UNC13B		GLRX	ICA1L
ADAM11		PAM	RAPH1
DSCAM		NUDT12	INO80D
AICDA		FBXL17	FZD5
ALPK3		NREP	IDH1
ZNF570		EPB41L4A	LANCL1
ADARB2		SRP19	ERBB4
ZSCAN20		DCP2	IKZF2
PLBD2		TSSK1B	FN1
ALG1		ATG12	MREG
TMEM135		DTWD2	IGFBP5
METTL4		LOX	TMBIM1
GFRA1		CSNK1G3	USP37
VHL		C5orf63	ZNF142
ATOH8		PRRC1	EPHA4
DCTN3		ADAMTS19	FARSB
TBC1D4		CDC42SE2	WDFY1
ST18		ACSL6	DNER
INPP4B		IL3	TRIP12
ATRNL1		IRF1	SLC16A14
PIGK		CCNI2	COL6A3
LIN7C		UQCRQ	HDAC4
ARSE		ZCCHC10	HDLBP
BRD9		VDAC1	SOX11
MINOS1-NBL1		TCF7	RNF144A
METTL8		CDKN2AIPNL	ASAP2
PNPLA8		JADE2	GRHL1
BMPR2		SAR1B	KLF11
IKZF1		SEC24A	HPCAL1
FNDC1		DDX46	C2orf50
FCRL4		C5orf24	GREB1
STRADA		DCANP1	LPIN1
HYOU1		SPOCK1	UBXN2A
ARFGAP1		CDC25C	SELENOI
RORB		FAM53C	CENPA
THSD7A		EGR1	TMEM214
PI16		MATR3	FOSL2
NRIP2		PFDN1	PPP1CB
ZNF346		WDR55	CLIP4
IRF2BPL		ZMAT2	YPEL5
TMEM59L		ADIPOR2	LBH
BTD		DCP1B	LCLAT1
DPH2		ITFG2	YIPF4
ZSWIM4		NRIP2	RASGRP3
NTM		PARP11	PKDCC
BCAS3		CCND2	PPM1B
ITGB3		KCNA6	CAMKMT
BTLA		KCNA1	TTC7A
RP11-383H13.1		VAMP1	PPP1R21
ZNF527		COPS7A	SPTBN1
ZCCHC24		PTMS	VRK2
OTP		CD4	OTX1
LY6H		GNB3	LGALSL
TBC1D13		SLC2A14	SLC1A4
MTMR9		SLC2A3	CEP68
CCP110		NECAP1	PLEK
ELK4		MFAP5	ANTXR1
PTPRJ		M6PR	MXD1
PTAR1		KLRF1	PCYOX1
SLC12A8		CLEC12B	SMYD5
HEATR5A		CLEC7A	TET3
FNDC9		GABARAPL1	SEMA4F
GOLGB1		MAGOHB	HK2
CYP3A5		PRH2	VAMP5
RAPGEF6		PRB3	PTCD3
LHX3		FAM234B	MRPL35
PPAP2B		GSG1	RPIA
DNMT3B		EMP1	ZNF2
TMEM140		GRIN2B	PROM2
NAT16		ATF7IP	CNNM4
FAM174B		SMCO3	MAP4K4
GPC4		ART4	FLJ20373
C19orf12		MGP	IL1R1
RNF217		ERP27	SLC9A2
PP13439		RERG	GCC2
RELA		PTPRO	RGPD5
C1orf213		LMO3	BCL2L11
PUS7L		SLCO1A2	TTL
SAMD9L		SPX	POLR1B
ZNF441		SOX5	CHCHD5
LRRC20		SSPN	IL1RN
FAM155B		FGFR1OP2	RABL2A
NPTXR		STK38L	ACTR3
SALL1		PPFIBP1	DDX18
COQ9		CAPRIN2	STEAP3
BICD1		DDX11	PTPN4
EFCAB14		DENND5B	RALB
MARCH5		ETFBKMT	INHBB
TMEM65		DNM1L	GLI2
C20orf196		ALG10B	SFT2D3
AKAP1		ABCD2	PTPN18
MDM4		CNTN1	ARHGEF4
C2orf88		GXYLT1	MGAT5
LIN28A		PRICKLE1	CCNT2
HAPLN4		ANO6	R3HDM1
SCN2B		SLC38A1	UBXN4
COL8A2		SLC38A2	SPOPL
MAPK14		AMIGO2	ACVR2A
C1orf106		ENDOU	KIF5C
WT1		RAPGEF3	LYPD6
GOLGA8A		VDR	PKP4
CFL2		PFKM	B3GALT1
YTHDC1		WNT1	CERS6
TTLL4		DDN	GAD1
ARF6		DHH	GORASP2
LRBA		FAIM2	DCAF17
PSMB2		AQP2	CYBRD1
C21orf91		RACGAP1	DLX1
TMEM170B		ASIC1	ITGA6
ABLIM3		SMARCD1	PDK1
AGFG2		GPD1	AGPS
KIAA1143		LARP4	DUSP19
GOLGA8B		DIP2B	NUP35
LRRK1		SLC11A2	GULP1
TMEM159		ANGPTL1	WDR75
TRIM9		TOR1AIP2	MYO1B
ATP9A		STX6	COQ10B
QSER1		GLUL	HSPE1
RIMKLB		NMNAT2	MOB4
TBX5		ARPC5	NDUFB3
MID2		RGL1	CFLAR
LIN28B		C1orf21	BMPR2
ATP13A3		PDC	FAM117B
ZNF774		RGS21	CCNYL1
NT5C1A		RGS1	PIKFYVE
NDE1		DENND1B	CPS1
NAT14		KIF14	PNKD
QSOX1		PKP1	CTDSP1
ZNF10		SHISA4	CNOT9
TMEM104		PTPN7	STK36
NBL1		PPP1R12B	KCNE4
CCNT1		TMEM183A	MRPL44
RPL7L1		FMOD	AGFG1
WDR92		PRELP	SP100
CLCF1		OPTC	ITM2C
KLRD1		PPP1R15B	C2orf72
ELK1		MDM4	PSMD1
SYNRG		KLHDC8A	PTMA
DEDD2		LEMD1	COPS7B
SMARCD1		ELK4	ALPI
AC079602.1		RAB7B	EIF4E2
RND2		RASSF5	EFHD1
ZNF550		EIF2D	GIGYF2
COL4A3BP		IL20	DGKD
TMEM255A		IL24	LRRFIP1
MYO1D		FCMR	RNPEPL1
GOLGA8F		YOD1	C20orf96
WSCD2		CR1	TBC1D20
CLIP1		CD34	CSNK2A1
TRIM29		PLXNA2	AL121758.1
HHAT		CAMK1G	SRXN1
PRKG1		C1orf74	FKBP1A
ZNF646		SERTAD4	RNF24
CORO2A		RD3	SLC23A2
OAZ1		NEK2	TMX4
INSR		LPGAT1	ESF1
TIRAP		PPP2R5A	FLRT3
NIT2		NSL1	CRNKL1
ZNF592		TATDN3	RALGAPA2
CD1C		FLVCR1	THBD
ACER3		ANGEL2	CD93
OPN1MW		PROX1	APMAP
AC008267.1		SMYD2	ABHD12
C14orf79		PTPN14	PLAGL2
DCHS2		ESRRG	NOL4L
PMFBP1		SPATA17	E2F1
DRGX		LYPLAL1	GGT7
FAM104A		BPNT1	EIF6
POLR1A		MARK1	RBM12
NCAPH		MIA3	NDRG3
KIF3A		AIDA	SOGA1
KLHL31		TLR5	TGM2
STC2		CNIH4	ZHX3
C3orf67		ENAH	CHD6
FAM126A		H3F3A	FITM2
EFNA3		STUM	RIMS4
ARHGAP44		ITPKB	TOMM34
PAPPA2		TAF5L	SDC4
CCKAR		C1orf198	ZNF335
NAALAD2		TRIM67	NCOA5
ZFR2		EXOC8	SLC35C2
FCRL6		TSNAX	ELMO2
FUCA2		TOMM20	PREX1
GPC6		GNG4	STAU1
GPR180		LGALS8	ZNFX1
NUP62CL		MTR	B4GALT5
SF3A3		TDRD3	SPATA2
HDAC2		CLN5	TMEM189-UBE2V1
OPN1MW2		EDNRB	UBE2V1
RAB27B		RBM26	NFATC2
RNF43		SLITRK1	ATP9A
ZDHHC7		SLITRK5	ZNF217
AC008132.13		ABCC4	PRELID3B
FRMD4B		DNAJC3	PPP1R3D
DTX1		HS6ST3	CABLES2
TSPEAR		ITGBL1	STMN3
TRERF1		FGF14	ZNF512B
KRT76		TEX30	SAMD10
EPHA4		ARHGEF7	ZCCHC3
KITLG		TUBGCP3	NRSN2
SPG7		ATP11A	PSMF1
FBXO32		DCUN1D2	SNPH
WDFY3		RNASE9	SIRPA
NIPAL3		RNASE8	STK35
HSDL2		HNRNPC	MAVS
[truncated: 10,098 more rows]
