# Supplementary material for: Circular RNA Cdr1as sensitizes bladder cancer to cisplatin by upregulating APAF1 expression through miR‐1270 inhibition
Source: Mol Oncol. 2019 Jun 9;13(7):1559–76. doi: 10.1002/1878-0261.12523 (PMC6599840; doi:10.1002/1878-0261.12523)
Supplement: Supplementary file 10 — Table S3. List of 189 common potential targets of miR‐1270 predicted by 4 databases. [file MOL2-13-1559-s010.xlsx]

## Sheet: Table S 2
189 common targets for miR-1270
AAK1
ABLIM1
ACAD10
ADI1
AFP
AHCYL2
AHR
AMD1
AMER1
ANAPC7
ANKFY1
APAF1
ARAF
ATP10D
ATXN1
ATXN7L1
BACE1
BCL11B
BET1L
BMP8B
C15orf40
C1orf174
C1orf21
CACNA1E
CAPRIN1
CCDC117
CCNT2
CCNYL1
CD276
CD3EAP
CDC42SE1
CDK17
CEACAM1
CEP164
CGGBP1
CGN
CHSY1
CLN5
CLTC
CNNM1
CNOT6
CNOT7
COL4A1
COPS4
COPZ1
CPEB2
CRTAP
CTNND1
DCPS
DDX10
DDX6
DENND2C
DENND6A
DGKE
DIXDC1
DLX3
DPYSL3
EDIL3
EIF4B
ELMOD2
EPB41L4B
FAM114A2
FAM8A1
FAR1
FBXO28
FBXW7
FMO4
FN1
FRS2
GALNT2
GATAD1
GIT2
GLI3
GOLGA3
GXYLT1
HECW2
HEG1
HEXA
HKR1
HMG20A
HNRNPU
HP1BP3
IKZF2
IL17RD
ILF2
INHBB
IRF2BP2
ISOC1
ITPK1
KDM2A
KIF1B
KITLG
LIN9
LITAF
LYSMD1
LYSMD3
MAN1A1
MAN1A2
MAPK14
MARCH5
MBNL2
MCC
MGA
MKX
MMP16
MXD1
N4BP2L1
NEUROD1
NFATC2
NFIA
NR3C1
OAS2
OLA1
PALM2
PCYOX1L
PHF8
PIK3CA
PIP4K2B
PITPNB
PLXNA4
POLI
PPP3R1
PROM2
PSMB2
PTPN18
RAB30
RABGAP1L
RASAL2
RBFOX2
REPS2
RFC5
RNF6
SDC4
SEC22A
SEC22C
SENP5
SEPT11
SET
SGMS1
SH3BGRL2
SH3PXD2A
SHISA9
SLC1A2
SLC25A37
SLC25A38
SLC39A8
SMIM19
SMIM8
SORL1
SPN
SPOPL
SPTBN1
SRD5A3
STAT2
STAU1
STK4
STX12
SUZ12
SYNJ1
TAF2
TBC1D30
TESC
TET3
THOC5
TJP1
TMEM136
TMEM167A
TMEM183A
TMEM43
TPD52L1
TRNAU1AP
TUBB
TXNDC17
UBAP2
UBE3B
UBL3
UEVLD
USP31
USP6NL
UTP23
VPS53
WDFY3
WWC1
YTHDC1
ZCCHC14
ZFP30
ZIC5
ZNF397
ZNF618
